# Supplementary material for: Design of Chitosan-Coated, Quercetin-Loaded PLGA Nanoparticles for Enhanced PSMA-Specific Activity on LnCap Prostate Cancer Cells
Source: Biomedicines. 2023 Apr 18;11(4):1201. doi: 10.3390/biomedicines11041201 (PMC10136298; doi:10.3390/biomedicines11041201)
Supplement: Supplementary file 1 [file biomedicines-11-01201-s001.zip]

Archive with 1 entries (1 files):
- biomedicines-2283626-supplementary.pdf
